# Supplementary material for: Ferroptosis Among the Antiproliferative Pathways Activated by a Lipophilic Ruthenium(III) Complex as a Candidate Drug for Triple-Negative Breast Cancer
Source: Pharmaceutics. 2025 Jul 16;17(7):918. doi: 10.3390/pharmaceutics17070918 (PMC12300231; doi:10.3390/pharmaceutics17070918)
Supplement: Supplementary file 1 [file pharmaceutics-17-00918-s001.zip]

Archive with 1 entries (1 files):
- pharmaceutics-3737239-supplementary.pdf
